# Supplementary material for: Design of Clofazimine-Loaded Lipid Nanoparticles Using Smart Pharmaceutical Technology Approaches
Source: Pharmaceutics. 2025 Jul 2;17(7):873. doi: 10.3390/pharmaceutics17070873 (PMC12300866; doi:10.3390/pharmaceutics17070873)
Supplement: Supplementary file 1 [file pharmaceutics-17-00873-s001.zip]

Archive with 1 entries (1 files):
- pharmaceutics-3649991-supplementary.pdf
